# Supplementary material for: Evaluating the Diagnostic Value of Clinical and Laboratory Parameters in Older Adults with Abdominal Pain: A Retrospective Analysis of CT Predictors
Source: Medicina (Kaunas). 2026 Jun 29;62(7):1256. doi: 10.3390/medicina62071256 (PMC13413764; doi:10.3390/medicina62071256)
Supplement: Supplementary file 1 [file medicina-62-01256-s001.zip]

Archive with 1 entries (1 files):
- medicina-4332555-supplementary.pdf
